# Supplementary material for: Synthesis of Silane Functionalized LDH-Modified Nanopowders to Improve Compatibility and Enhance Corrosion Protection for Epoxy Coatings
Source: Molecules. 2024 Feb 10;29(4):819. doi: 10.3390/molecules29040819 (PMC10892364; doi:10.3390/molecules29040819)
Supplement: Supplementary file 1 [file molecules-29-00819-s001.zip]

Archive with 1 entries (1 files):
- molecules-2773937-supplementary.pdf
